# Supplementary material for: Deciphering the Role of Shugoshin-Like Protein 1 in Lung Adenocarcinoma: A Comprehensive Analysis and In Vitro Study
Source: Front Oncol. 2022 May 3;12:898920. doi: 10.3389/fonc.2022.898920 (PMC9110828; doi:10.3389/fonc.2022.898920)
Supplement: Supplementary file 1 [file Table_1.xlsx]

## Sheet: ENCORI_hg19_CLIP-seq_miRNA-targ
miRNAid	miRNAname	geneID	geneName	geneType	chromosome	narrowStart	narrowEnd	broadStart	broadEnd	strand	clipExpNum	degraExpNum	RBP	PITA	RNA22	miRmap	microT	miRanda	PicTar	TargetScan	pancancerNum
MIMAT0000076	hsa-miR-21-5p	ENSG00000129810	SGO1	protein_coding	chr3	20202320	20202325	20202320	20202325	-	1	0	AGO2	1	0	0	0	0	0	0	2
MIMAT0000080	hsa-miR-24-3p	ENSG00000129810	SGO1	protein_coding	chr3	20212105	20212133	20212105	20212133	-	1	0	AGO2	0	0	0	1	0	0	0	4
MIMAT0000085	hsa-miR-28-5p	ENSG00000129810	SGO1	protein_coding	chr3	20211163	20211169	20211162	20211190	-	3	0	AGO1-4,AGO2	0	0	1	1	0	0	0	2
MIMAT0000101	hsa-miR-103a-3p	ENSG00000129810	SGO1	protein_coding	chr3	20211936	20211942	20211936	20211942	-	18	0	AGO1,AGO1-4,AGO2,AGO3	0	0	1	0	0	0	0	3
MIMAT0000104	hsa-miR-107	ENSG00000129810	SGO1	protein_coding	chr3	20211936	20211942	20211936	20211942	-	18	0	AGO1,AGO1-4,AGO2,AGO3	0	0	1	0	0	0	0	1
MIMAT0000253	hsa-miR-10a-5p	ENSG00000129810	SGO1	protein_coding	chr3	20211715	20211721	20211715	20211721	-	1	0	AGO1-4	0	0	1	0	0	0	0	9
MIMAT0000254	hsa-miR-10b-5p	ENSG00000129810	SGO1	protein_coding	chr3	20211170	20211175	20211170	20211175	-	2	0	AGO1-4	0	0	1	0	0	0	0	9
MIMAT0000423	hsa-miR-125b-5p	ENSG00000129810	SGO1	protein_coding	chr3	20211263	20211269	20211262	20211269	-	3	0	AGO1-4	0	0	1	0	0	0	1	17
MIMAT0000429	hsa-miR-137	ENSG00000129810	SGO1	protein_coding	chr3	20210992	20210998	20210991	20211019	-	3	0	AGO1-4,AGO2	0	0	1	1	0	0	1	6
MIMAT0000443	hsa-miR-125a-5p	ENSG00000129810	SGO1	protein_coding	chr3	20211171	20211176	20211171	20211176	-	2	0	AGO1-4	0	0	1	0	0	0	0	15
MIMAT0000456	hsa-miR-186-5p	ENSG00000129810	SGO1	protein_coding	chr3	20202330	20202335	20202330	20202335	-	1	0	AGO2	1	0	0	0	0	0	0	2
MIMAT0000646	hsa-miR-155-5p	ENSG00000129810	SGO1	protein_coding	chr3	20211961	20211967	20211961	20211967	-	4	0	AGO1-4,AGO2	0	0	1	0	0	0	0	1
MIMAT0000685	hsa-miR-34b-5p	ENSG00000129810	SGO1	protein_coding	chr3	20211792	20211797	20211791	20211819	-	1	0	AGO1-4	0	0	1	1	0	0	0	5
MIMAT0000719	hsa-miR-367-3p	ENSG00000129810	SGO1	protein_coding	chr3	20211849	20211870	20211849	20211870	-	2	0	AGO1-4	0	1	0	0	0	0	0	0
MIMAT0000730	hsa-miR-377-3p	ENSG00000129810	SGO1	protein_coding	chr3	20211128	20211134	20211127	20211155	-	2	0	AGO1-4	0	0	1	1	0	0	1	3
MIMAT0000736	hsa-miR-381-3p	ENSG00000129810	SGO1	protein_coding	chr3	20212656	20212684	20212656	20212684	-	6	0	AGO1-4,AGO2	0	0	0	1	0	0	0	5
MIMAT0000751	hsa-miR-330-3p	ENSG00000129810	SGO1	protein_coding	chr3	20212027	20212033	20212027	20212033	-	12	0	AGO1,AGO1-4,AGO2,AGO3	1	0	1	0	0	0	0	3
MIMAT0000761	hsa-miR-324-5p	ENSG00000129810	SGO1	protein_coding	chr3	20212031	20212037	20212030	20212053	-	13	0	AGO1,AGO1-4,AGO2,AGO3	1	0	1	0	1	0	0	3
MIMAT0000764	hsa-miR-339-5p	ENSG00000129810	SGO1	protein_coding	chr3	20211716	20211722	20211715	20211739	-	1	0	AGO1-4	0	1	1	0	0	0	0	3
MIMAT0000765	hsa-miR-335-5p	ENSG00000129810	SGO1	protein_coding	chr3	20212084	20212089	20212084	20212089	-	5	0	AGO1,AGO2	1	0	0	0	0	0	0	5
MIMAT0001639	hsa-miR-409-3p	ENSG00000129810	SGO1	protein_coding	chr3	20212060	20212065	20212060	20212065	-	4	0	AGO2	1	0	0	0	0	0	0	1
MIMAT0002813	hsa-miR-493-5p	ENSG00000129810	SGO1	protein_coding	chr3	20216297	20216319	20216297	20216319	-	4	1	AGO1-4,AGO2	0	1	0	0	0	0	0	2
MIMAT0002833	hsa-miR-520a-5p	ENSG00000129810	SGO1	protein_coding	chr3	20219815	20219835	20219815	20219835	-	1	0	AGO2	0	1	0	0	0	0	0	0
MIMAT0002838	hsa-miR-525-5p	ENSG00000129810	SGO1	protein_coding	chr3	20219815	20219835	20219815	20219835	-	1	0	AGO2	0	1	0	0	0	0	0	0
MIMAT0002849	hsa-miR-524-5p	ENSG00000129810	SGO1	protein_coding	chr3	20212025	20212031	20212024	20212052	-	12	0	AGO1,AGO1-4,AGO2,AGO3	1	0	1	1	0	0	0	0
MIMAT0002855	hsa-miR-520d-5p	ENSG00000129810	SGO1	protein_coding	chr3	20210983	20210988	20210982	20211010	-	3	0	AGO1-4,AGO2	0	0	1	1	0	0	0	0
MIMAT0002859	hsa-miR-516b-5p	ENSG00000129810	SGO1	protein_coding	chr3	20219785	20219805	20219785	20219805	-	1	0	AGO2	0	1	0	0	0	0	0	1
MIMAT0003220	hsa-miR-556-5p	ENSG00000129810	SGO1	protein_coding	chr3	20212067	20212073	20212067	20212073	-	4	0	AGO2	1	0	1	0	0	0	0	1
MIMAT0003250	hsa-miR-585-3p	ENSG00000129810	SGO1	protein_coding	chr3	20211747	20211753	20211747	20211753	-	1	0	AGO1-4	0	0	1	0	0	0	0	7
MIMAT0003258	hsa-miR-590-5p	ENSG00000129810	SGO1	protein_coding	chr3	20202320	20202325	20202320	20202325	-	1	0	AGO2	1	0	0	0	0	0	0	0
MIMAT0003267	hsa-miR-599	ENSG00000129810	SGO1	protein_coding	chr3	20212118	20212123	20212118	20212123	-	1	0	AGO2	1	0	0	0	0	0	0	4
MIMAT0003289	hsa-miR-620	ENSG00000129810	SGO1	protein_coding	chr3	20211708	20211713	20211708	20211713	-	1	0	AGO1-4	0	0	1	0	0	0	0	0
MIMAT0003330	hsa-miR-654-5p	ENSG00000129810	SGO1	protein_coding	chr3	20211659	20211665	20211659	20211665	-	1	0	AGO1-4	0	0	1	0	0	0	0	3
MIMAT0003331	hsa-miR-655-3p	ENSG00000129810	SGO1	protein_coding	chr3	20212022	20212028	20212022	20212028	-	11	0	AGO1,AGO1-4,AGO2,AGO3	1	0	1	0	0	0	0	8
MIMAT0004920	hsa-miR-541-3p	ENSG00000129810	SGO1	protein_coding	chr3	20211659	20211665	20211659	20211665	-	1	0	AGO1-4	0	0	1	0	0	0	0	4
MIMAT0004926	hsa-miR-708-5p	ENSG00000129810	SGO1	protein_coding	chr3	20211163	20211169	20211162	20211190	-	3	0	AGO1-4,AGO2	0	0	1	1	0	0	0	5
MIMAT0005458	hsa-miR-1224-5p	ENSG00000129810	SGO1	protein_coding	chr3	20202306	20202312	20202306	20202312	-	1	0	AGO2	1	0	1	0	0	0	0	3
MIMAT0010251	hsa-miR-449c-5p	ENSG00000129810	SGO1	protein_coding	chr3	20212584	20212612	20212584	20212612	-	4	0	AGO1-4,AGO2	0	0	0	1	0	0	0	2
MIMAT0010357	hsa-miR-670-5p	ENSG00000129810	SGO1	protein_coding	chr3	20211262	20211268	20211262	20211268	-	3	0	AGO1-4	0	0	1	0	0	0	0	3
MIMAT0013515	hsa-miR-2681-5p	ENSG00000129810	SGO1	protein_coding	chr3	20211398	20211403	20211398	20211403	-	2	0	AGO1-4	0	0	1	0	0	0	0	4
MIMAT0013517	hsa-miR-2682-5p	ENSG00000129810	SGO1	protein_coding	chr3	20211792	20211797	20211792	20211797	-	1	0	AGO1-4	0	0	1	0	0	0	0	3
MIMAT0013517	hsa-miR-2682-5p	ENSG00000129810	SGO1	protein_coding	chr3	20211934	20211939	20211934	20211939	-	17	0	AGO1,AGO1-4,AGO2,AGO3	0	0	1	0	0	0	0	3
MIMAT0015007	hsa-miR-3139	ENSG00000129810	SGO1	protein_coding	chr3	20211163	20211169	20211163	20211169	-	2	0	AGO1-4	0	0	1	0	0	0	0	2
MIMAT0018443	hsa-miR-374c-5p	ENSG00000129810	SGO1	protein_coding	chr3	20212022	20212028	20212022	20212028	-	11	0	AGO1,AGO1-4,AGO2,AGO3	0	0	1	0	0	0	0	3
MIMAT0018444	hsa-miR-642b-3p	ENSG00000129810	SGO1	protein_coding	chr3	20202310	20202315	20202310	20202315	-	1	0	AGO2	0	0	1	0	0	0	0	0
MIMAT0018937	hsa-miR-378g	ENSG00000129810	SGO1	protein_coding	chr3	20211863	20211868	20211863	20211868	-	1	0	AGO1-4	0	0	1	0	0	0	0	1
MIMAT0018980	hsa-miR-4458	ENSG00000129810	SGO1	protein_coding	chr3	20211037	20211065	20211037	20211065	-	5	0	AGO1-4,AGO2	0	0	0	1	0	0	0	0
MIMAT0019064	hsa-miR-4525	ENSG00000129810	SGO1	protein_coding	chr3	20227483	20227502	20227483	20227502	-	1	1	AGO1-4	0	1	0	0	0	0	0	0
MIMAT0019853	hsa-miR-4731-5p	ENSG00000129810	SGO1	protein_coding	chr3	20211614	20211637	20211614	20211637	-	1	0	AGO1-4	0	1	0	0	0	0	0	3
MIMAT0019917	hsa-miR-4766-5p	ENSG00000129810	SGO1	protein_coding	chr3	20211318	20211323	20211317	20211345	-	3	0	AGO1-4	0	0	1	1	0	0	0	0
MIMAT0020924	hsa-miR-642a-3p	ENSG00000129810	SGO1	protein_coding	chr3	20202310	20202315	20202310	20202315	-	1	0	AGO2	0	0	1	0	0	0	0	2
MIMAT0022483	hsa-miR-5691	ENSG00000129810	SGO1	protein_coding	chr3	20210994	20211022	20210994	20211022	-	3	0	AGO1-4,AGO2	0	0	0	1	0	0	0	3
MIMAT0022698	hsa-miR-345-3p	ENSG00000129810	SGO1	protein_coding	chr3	20211263	20211268	20211263	20211268	-	3	0	AGO1-4	0	0	1	0	0	0	0	1
MIMAT0022702	hsa-miR-514a-5p	ENSG00000129810	SGO1	protein_coding	chr3	20211211	20211216	20211211	20211216	-	4	0	AGO1-4,AGO2	0	0	1	0	0	0	0	3
MIMAT0025481	hsa-miR-6512-3p	ENSG00000129810	SGO1	protein_coding	chr3	20211857	20211863	20211857	20211863	-	1	0	AGO1-4	0	0	1	0	0	0	0	4
